# Supplementary material for: Inferring molecular inhibition potency with AlphaFold predicted structures
Source: Sci Rep. 2024 Apr 8;14:8252. doi: 10.1038/s41598-024-58394-z (PMC11001998; doi:10.1038/s41598-024-58394-z)
Supplement: Supplementary file 1 — Supplementary Information 1. [file 41598_2024_58394_MOESM1_ESM.zip]

Archive with 4 entries (4 files):
- SupMat1- ValidationResults/Legend.txt
- SupMat1- ValidationResults/SupMat-BaselineValResults.csv
- SupMat1- ValidationResults/SupMat-SemiBindValResults.csv
- SupMat1- ValidationResults/SupMat-UnifiedValResults.csv
