# Supplementary material for: Inferring molecular inhibition potency with AlphaFold predicted structures
Source: Sci Rep. 2024 Apr 8;14:8252. doi: 10.1038/s41598-024-58394-z (PMC11001998; doi:10.1038/s41598-024-58394-z)
Supplement: Supplementary file 1 — Supplementary Information 1. [file 41598_2024_58394_MOESM1_ESM.zip › SupMat1- ValidationResults/Legend.txt]

Full Results for the 3 main approaches used in the manuscript:

* SupMat-BaselineValResults.csv - Contains uniprot_id and the RMSE, RVE calculated for the validation set as well as the training and validation sets sizes for Baseline QSAR models
* SupMat-UnifiedValResults.csv - Contains uniprot_id and the RMSE, RVE calculated for the validation set as well as the training and validation sets sizes for the Unified Model
* SupMat-SemiBlindValResults.csv - Contains uniprot_id and the RMSE, RVE calculated for the validation set as well as the training and validation sets sizes for SemiBlind Models (only 15 targets)

All data are in CSV files


For all Tables these are the Column Headings:
    * uniprot_id - Uniptot ID of the target protein
    * RMSE - Root Mean Squared Error of the predicted molecules for that specific target
    * RVE - Ratio of Variance Explained of the predicted molecules for that specific target
    * train_size - Size of Data used for training model
    * test_size - Size of Data used for validating model
