# Supplementary material for: Inferring molecular inhibition potency with AlphaFold predicted structures
Source: Sci Rep. 2024 Apr 8;14:8252. doi: 10.1038/s41598-024-58394-z (PMC11001998; doi:10.1038/s41598-024-58394-z)
Supplement: Supplementary file 1 — Supplementary Information 1. [file 41598_2024_58394_MOESM1_ESM.zip › SupMat1- ValidationResults/SupMat-BaselineValResults.csv]

uniprot_id	RMSE	RVE	train_size	test_size
O14842	0.146514958	0.614287371	111	28
O43193	0.255619319	0.38659561	77	20
O43613	0.162932732	0.667519153	1259	315
O43614	0.181660407	0.580108909	1385	347
O95665	0.174849958	0.71835213	93	24
P05067	0.169895659	0.552170035	305	77
P07550	0.204292626	0.633532321	504	126
P08172	0.181112173	0.73396513	1252	313
P08173	0.146974154	0.775543123	682	171
P08588	0.170197123	0.678481206	343	86
P08908	0.169417697	0.669015332	3792	949
P08912	0.159144663	0.618047342	624	156
P08913	0.179611863	0.611040867	731	183
P0DMS8	0.154688248	0.776184354	3844	961
P11229	0.176109599	0.7129766	1161	291
P13945	0.141849576	0.70906499	268	67
P14416	0.156209609	0.672807512	6436	1609
P18089	0.168616637	0.499999421	446	112
P18825	0.187081368	0.616016127	546	137
P20309	0.160029952	0.814418098	1220	305
P21452	0.141798966	0.829711566	689	173
P21453	0.229981894	0.42258748	111	28
P21554	0.164995518	0.731892333	3192	799
P21728	0.168448597	0.709260304	1120	281
P21730	0.130303926	0.837613464	51	13
P21731	0.161908486	0.664025184	377	95
P21917	0.189143865	0.569176829	2104	526
P21918	0.154176355	0.755554932	420	106
P24530	0.121245623	0.83483547	144	37
P25021	0.134361739	0.496013153	426	107
P25024	0.135930382	0.608490985	81	21
P25025	0.110684614	0.814947724	174	44
P25098	0.162283499	0.558593182	78	20
P25100	0.182228326	0.60732344	992	249
P25101	0.214404243	0.53575132	188	48
P25103	0.174155332	0.698566332	736	184
P25106	0.282082117	0.015400859	75	19
P25116	0.10459844	0.246545343	62	16
P25929	0.19345262	0.613674677	523	131
P28221	0.177637963	0.758490087	868	217
P28222	0.182248188	0.740933653	832	208
P28223	0.166500711	0.717309829	3375	844
P28335	0.173330718	0.658104125	2106	527
P28336	0.071896573	0.960784758	83	21
P28566	0.070403439	0.561786834	165	42
P28845	0.150830311	0.701692211	256	65
P29274	0.163365505	0.733005848	4462	1116
P29275	0.143440743	0.795573588	2121	531
P29371	0.152254996	0.697674264	527	132
P30411	0.178023306	0.793717143	256	65
P30518	0.19889286	0.599589474	351	88
P30542	0.155341968	0.656983994	3849	963
P30550	0.233251586	0.776206737	35	9
P30556	0.306648085	0.381110064	119	30
P30559	0.210095827	0.495287618	560	141
P30872	0.190001094	0.696410487	148	37
P30874	0.147794239	0.873285845	352	88
P30939	0.19395715	0.619165398	109	28
P30968	0.179756599	0.501578971	587	147
P30989	0.258074773	0.615725169	152	38
P31391	0.159153566	0.691536463	252	64
P32238	0.150790415	0.700288769	212	54
P32239	0.212284099	0.629819982	417	105
P32245	0.148434316	0.757718015	1556	390
P32246	0.192011422	0.252096089	128	32
P32745	0.215438161	0.556651565	258	65
P33032	0.148551443	0.719117331	356	89
P34947	0.146031017	0.195345162	294	74
P34969	0.155269359	0.691881147	2061	516
P34972	0.18000838	0.699949561	3773	944
P34995	0.181196633	0.67028325	342	86
P34998	0.191830547	0.631334227	1204	302
P35346	0.132719932	0.863430104	257	65
P35348	0.183239433	0.685355538	1180	295
P35367	0.154620214	0.777419342	1220	306
P35368	0.163605219	0.656313304	1163	291
P35372	0.172049788	0.733764643	3703	926
P35408	0.202861405	0.673511234	435	109
P35414	0.203900814	0.620785273	184	46
P35462	0.170690322	0.694577911	4084	1022
P37288	0.224877623	0.545654304	629	158
P41143	0.162261918	0.777876824	3348	838
P41145	0.173755624	0.734252689	3125	782
P41146	0.20759839	0.502137996	991	248
P41594	0.190495082	0.692102268	420	106
P41595	0.173115271	0.505876281	1202	301
P41597	0.153250926	0.686865257	232	58
P41968	0.130285808	0.802346204	481	121
P42345	0.151076305	0.573314094	413	104
P43088	0.090937822	0.571221266	79	20
P43115	0.148388389	0.779290491	402	101
P43116	0.132471009	0.720989566	278	70
P43119	0.118968414	0.639816009	224	57
P43220	0.222679143	0.714334026	41	11
P46663	0.167207834	0.810001635	604	151
P47211	0.133952322	0.565849217	32	8
P47871	0.101238649	0.780980802	242	61
P47898	0.162723753	0.755652285	319	80
P47900	0.155189364	0.632395053	355	89
P47901	0.162836161	0.777059662	180	46
P48039	0.179749906	0.664007389	752	189
P49146	0.165974298	0.807614708	231	58
P49238	0.171967962	0.352004694	40	11
P49286	0.191627545	0.574593309	724	181
P49682	0.111130909	0.73191335	226	57
P49683	0.098380479	0.279850537	128	33
P50052	0.254724221	0.417057001	119	30
P50391	0.223095568	0.491778646	176	44
P50406	0.159255596	0.711672903	3021	756
P51677	0.123410095	0.750169379	326	82
P51679	0.185791355	0.598148952	80	21
P51681	0.255057822	0.116453406	128	32
P51685	0.208528877	0.605598443	60	15
P51686	0.165423461	0.384868425	54	14
Q01726	0.17534607	0.735473535	368	93
Q05397	0.134118938	0.53713087	579	145
Q08499	0.114620449	0.932168114	72	18
Q13255	0.205445791	0.520100418	76	19
Q13258	0.184251173	0.737843716	263	66
Q13639	0.1820099	0.732273243	376	94
Q14289	0.174460311	0.203971684	340	85
Q14416	0.179325819	0.678148035	155	39
Q14832	0.299397465	0.208283515	68	17
Q15722	0.142967406	0.718402106	114	29
Q15761	0.18398684	0.717991671	484	122
Q16602	0.188072043	0.541477443	400	101
Q6DWJ6	0.099966971	0.643343199	74	19
Q8TDV5	0.148640158	0.538058364	38	10
Q92633	0.161508054	0.60995796	60	16
Q92847	0.216810804	0.562635138	550	138
Q969F8	0.21111624	0.689547592	69	18
Q969V1	0.159378522	0.065976488	75	19
Q96RJ0	0.123833441	0.779281766	40	10
Q99705	0.15691221	0.512337952	1179	295
Q9GZQ6	0.171152335	0.465293851	63	16
Q9H244	0.102598699	0.86932288	509	128
Q9H3N8	0.177841331	0.61170285	1107	277
Q9HC97	0.187948406	0.461662948	47	12
Q9NQS5	0.251727126	0.554971336	58	15
Q9UBY5	0.111284548	0.141371703	53	14
Q9UKP6	0.195264552	0.633385485	259	65
Q9Y5N1	0.157805024	0.717103041	3121	781
Q9Y5X5	0.158960334	0.671806228	68	17
Q9Y5Y4	0.143554274	0.737012736	876	219
