# Supplementary material for: Inferring molecular inhibition potency with AlphaFold predicted structures
Source: Sci Rep. 2024 Apr 8;14:8252. doi: 10.1038/s41598-024-58394-z (PMC11001998; doi:10.1038/s41598-024-58394-z)
Supplement: Supplementary file 1 — Supplementary Information 1. [file 41598_2024_58394_MOESM1_ESM.zip › SupMat1- ValidationResults/SupMat-SemiBindValResults.csv]

id	RMSE	RVE	test_size	train_size
O43613	0.280105205	0.034413232	1574	122623
P08173	0.221640193	0.555091594	853	122623
P08912	0.237868457	0.284185965	780	122623
P13945	0.248722987	0.097879686	335	122623
P18089	0.216033521	0.242287588	558	122623
P18825	0.285120763	0.166428312	683	122623
P21918	0.280299872	0.191256822	526	122623
P25024	0.263099005	-0.139790333	102	122623
P28222	0.237874122	0.564837969	1040	122623
P28335	0.298808933	0.025981188	2633	122623
P30872	0.24305785	0.445399416	185	122623
P32246	0.260509269	0.129217275	160	122623
P35462	0.359368669	0.164206715	5106	122623
P41145	0.303771406	0.297450176	3907	122623
P51681	0.427223147	-0.037165635	160	122623
