# Supplementary material for: Inferring molecular inhibition potency with AlphaFold predicted structures
Source: Sci Rep. 2024 Apr 8;14:8252. doi: 10.1038/s41598-024-58394-z (PMC11001998; doi:10.1038/s41598-024-58394-z)
Supplement: Supplementary file 1 — Supplementary Information 1. [file 41598_2024_58394_MOESM1_ESM.zip › SupMat1- ValidationResults/SupMat-UnifiedValResults.csv]

id	RMSE	exp_var	n_train	n_test
O14842	0.180438496	0.469912013	122	17
O43193	0.225877879	0.513213913	68	29
O43613	0.163209836	0.671489156	1242	332
O43614	0.170046585	0.616111215	1363	369
O95665	0.214796076	0.434462314	96	21
P05067	0.182694365	0.503154304	303	79
P07550	0.187800078	0.711304908	518	112
P08172	0.168547038	0.764660993	1253	312
P08173	0.155232661	0.77866599	688	165
P08588	0.197698827	0.559231462	335	94
P08908	0.172716419	0.655678999	3800	941
P08912	0.161999842	0.657548549	620	160
P08913	0.176595932	0.658953156	730	184
P0DMS8	0.156567584	0.758153004	3887	918
P11229	0.171667948	0.738023094	1156	296
P13945	0.165096747	0.584608313	262	73
P14416	0.155407533	0.680098168	6447	1598
P18089	0.165068214	0.570015163	447	111
P18825	0.163809486	0.697749099	544	139
P20309	0.170567916	0.790692885	1198	327
P21452	0.161589501	0.805833928	693	169
P21453	0.162587831	0.590134642	106	33
P21554	0.17471405	0.698643713	3183	808
P21728	0.152577845	0.73985383	1137	264
P21730	0.165761419	0.559581825	55	9
P21731	0.192802582	0.59172163	383	89
P21917	0.178982796	0.614158893	2110	520
P21918	0.137314113	0.790599006	436	90
P24530	0.129897051	0.83750655	153	28
P25021	0.11268617	0.664553328	423	110
P25024	0.158891968	0.5810793	85	17
P25025	0.162975191	0.673468066	174	44
P25098	0.18249202	0.451577545	82	16
P25100	0.182166704	0.624689767	997	244
P25101	0.217871322	0.53651172	188	48
P25103	0.15572214	0.787341503	729	191
P25106	0.19619944	0.245395012	80	14
P25116	0.126471926	0.222867111	62	16
P25929	0.196157605	0.627901076	522	132
P28221	0.173298052	0.777560075	863	222
P28222	0.171824096	0.770647906	823	217
P28223	0.16475698	0.711756968	3346	873
P28335	0.17412243	0.646459899	2088	545
P28336	0.110964741	0.924981458	91	13
P28566	0.09852797	0.41797237	168	39
P28845	0.156776516	0.617351347	238	83
P29274	0.158368618	0.739193416	4409	1169
P29275	0.129680263	0.840175315	2148	504
P29371	0.157418528	0.672085395	528	131
P30411	0.180306866	0.786880035	259	62
P30518	0.210978138	0.578730124	365	74
P30542	0.160483808	0.638410107	3860	952
P30550	0.202385766	0.750222127	34	10
P30556	0.218403568	0.561815492	119	30
P30559	0.194358547	0.592037249	565	136
P30872	0.163233644	0.662656472	155	30
P30874	0.155542534	0.848763461	362	78
P30939	0.174398462	0.635609133	115	22
P30968	0.191224525	0.460093453	604	130
P30989	0.228171319	0.636024339	151	39
P31391	0.151900789	0.68998777	250	66
P32238	0.15455717	0.613429029	214	52
P32239	0.215866254	0.547619462	424	98
P32245	0.147963497	0.76321618	1549	397
P32246	0.160535857	0.460632432	137	23
P32745	0.189314	0.657587372	238	85
P33032	0.127212336	0.755118003	367	78
P34947	0.124210859	0.056359579	284	84
P34969	0.171158604	0.636778573	2084	493
P34972	0.184840548	0.673487873	3774	943
P34995	0.170733789	0.698286414	344	84
P34998	0.195387128	0.585198704	1201	305
P35346	0.156616549	0.776157467	258	64
P35348	0.184722894	0.681329608	1191	284
P35367	0.161039583	0.750915397	1236	290
P35368	0.166804692	0.658167522	1138	316
P35372	0.1716766	0.736575961	3642	987
P35408	0.201096699	0.680916293	444	100
P35414	0.205910181	0.605134804	193	37
P35462	0.169758526	0.693851028	4038	1068
P37288	0.211740284	0.599479996	620	167
P41143	0.157372642	0.78532673	3400	786
P41145	0.16820283	0.748073888	3121	786
P41146	0.212225483	0.503681659	995	244
P41594	0.186079446	0.667058366	425	101
P41595	0.158690025	0.575274735	1211	292
P41597	0.151856937	0.646401209	232	58
P41968	0.131535646	0.766295431	480	122
P42345	0.144131457	0.57442083	408	109
P43088	0.120872311	0.157537061	83	16
P43115	0.161245901	0.724761336	391	112
P43116	0.14060399	0.619899947	287	61
P43119	0.153167734	0.523099631	219	62
P43220	0.248999666	0.611830482	44	8
P46663	0.177103447	0.752625858	609	146
P47211	0.195128024	0.283767505	36	4
P47871	0.122187479	0.744668174	244	59
P47898	0.14939548	0.763414146	317	82
P47900	0.178665976	0.520581373	366	78
P47901	0.164835516	0.754418393	171	55
P48039	0.189581136	0.67200503	759	182
P49146	0.185231882	0.732874961	234	55
P49238	0.176520185	0.397005869	43	8
P49286	0.175097785	0.643647401	756	149
P49682	0.137774787	0.610272106	223	60
P49683	0.068458553	0.760523002	141	20
P50052	0.255458553	0.456384171	119	30
P50391	0.217105479	0.613878758	176	44
P50406	0.161012721	0.706707747	2998	779
P51677	0.140521508	0.702069701	328	80
P51679	0.136366049	0.792348574	76	25
P51681	0.223029665	0.203570011	122	38
P51685	0.224670098	0.426199767	58	17
P51686	0.097995865	0.359902609	54	14
Q01726	0.159349981	0.796679605	352	109
Q05397	0.133800594	0.492179728	579	145
Q08499	0.161011597	0.849729584	75	15
Q13255	0.207144043	0.310732881	75	20
Q13258	0.161410537	0.818294467	269	60
Q13639	0.155742114	0.779277587	371	99
Q14289	0.119649493	0.317589839	327	98
Q14416	0.159457657	0.74248306	160	34
Q14832	0.223018007	0.411972087	66	19
Q15722	0.190217898	0.568914199	118	25
Q15761	0.18672536	0.738093666	485	121
Q16602	0.176065587	0.636655742	404	97
Q6DWJ6	0.110270452	0.627192857	74	19
Q8TDV5	0.166792071	0.407400847	38	10
Q92633	0.196506311	0.336149672	60	16
Q92847	0.211091605	0.575409007	546	142
Q969F8	0.162084875	0.702498832	77	10
Q969V1	0.087682173	0.174349556	80	14
Q96RJ0	0.187471339	0.547871152	44	6
Q99705	0.17387827	0.476616964	1183	291
Q9GZQ6	0.197699353	0.398400544	65	14
Q9H244	0.119724761	0.817477306	520	117
Q9H3N8	0.182056417	0.629382858	1108	276
Q9HC97	0.213847583	0.576122791	49	10
Q9NQS5	0.225183206	0.456584384	56	17
Q9UBY5	0.128270834	0.520245618	58	9
Q9UKP6	0.210591984	0.529628625	244	80
Q9Y5N1	0.166939231	0.668937219	3111	791
Q9Y5X5	0.208617062	0.311156587	68	17
Q9Y5Y4	0.155222229	0.719538294	866	229
